# Supplementary material for: Popliteal Venous Aneurysms: A Systematic Review of Treatment Strategies and Outcomes
Source: J Clin Med. 2025 May 9;14(10):3296. doi: 10.3390/jcm14103296 (PMC12111888; doi:10.3390/jcm14103296)
Supplement: Supplementary file 1 [file jcm-14-03296-s001.zip]

Archive with 1 entries (1 files):
- jcm-3584879-supplementary.pdf
